# Supplementary material for: Current Challenges of Methylation-Based Liquid Biopsies in Cancer Diagnostics
Source: Cancers (Basel). 2024 May 24;16(11):2001. doi: 10.3390/cancers16112001 (PMC11171112; doi:10.3390/cancers16112001)
Supplement: Supplementary file 1 [file cancers-16-02001-s001.zip]

Archive with 1 entries (1 files):
- cancers-3001558-supplementary.pdf
